# Supplementary material for: Secondary Structure of Subgenomic RNA M of SARS-CoV-2
Source: Viruses. 2022 Feb 4;14(2):322. doi: 10.3390/v14020322 (PMC8878378; doi:10.3390/v14020322)
Supplement: Supplementary file 1 [file viruses-14-00322-s001.zip]

Archive with 3 entries (3 files):
- Supporting Information_1.pdf
- Supporting_Information_2.xlsx
- Supporting_Information_3.xlsx
